# Supplementary material for: Secretome of Stressed Peripheral Blood Mononuclear Cells Alters Transcriptome Signature in Heart, Liver, and Spleen after an Experimental Acute Myocardial Infarction: An In Silico Analysis
Source: Biology (Basel). 2022 Jan 13;11(1):116. doi: 10.3390/biology11010116 (PMC8772778; doi:10.3390/biology11010116)
Supplement: Supplementary file 1 [file biology-11-00116-s001.zip]

Archive with 2 entries (2 files):
- Supplementary File S1 .xlsx
- Supplementary File S2.xlsx
