# Supplementary material for: Secretome of Stressed Peripheral Blood Mononuclear Cells Alters Transcriptome Signature in Heart, Liver, and Spleen after an Experimental Acute Myocardial Infarction: An In Silico Analysis
Source: Biology (Basel). 2022 Jan 13;11(1):116. doi: 10.3390/biology11010116 (PMC8772778; doi:10.3390/biology11010116)
Supplement: Supplementary file 1 [file biology-11-00116-s001.zip › Supplementary File S1 .xlsx]

## Sheet: infarct zone
Up-regulated genes in the infarct zone			Down-regulated genes in the IZ
Gene name	fold change		Gene name	fold change
KRT19	7.05517		C4;C4A	0.313119
KRT8	2.58856		U03778	0.317658
TC525300	2.23065		HP	0.379945
SLIT2	2.20103		AK350112	0.423012
TC577950	1.96366		ALAS2	0.427979
TC553534	1.92438		MX1;Mx;MxA	0.432073
LOX	1.87766		AZGP1	0.432731
TC578697	1.80695		ISG20	0.437452
CCK	1.77785		OAS1	0.4452
HAMP	1.77718		SLA-5	0.445807
ANXA8	1.76446		TC567770	0.446516
VPREB1	1.74255		IFIT1	0.451482
TC558068	1.74222		AK240605	0.456477
CLNS1A	1.73125		IGHA	0.46944
MYH7;MYH6	1.72566		IFITM3	0.47101
NPPA;ANF;ANP	1.71671		LST1	0.472606
KCNE1	1.71492		BI338965	0.480466
SLPI;ALP	1.68251		AK235577	0.488389
LDB3	1.674		AK390969	0.489026
LHFPL2	1.66374		ND2	0.492587
ELN	1.65949		LYZ;LYZS	0.492903
AK396825	1.6594		ISG15	0.505543
BX665321	1.65151		TC528961	0.506048
NOP14	1.65003		XAF1	0.50702
MYBPC3	1.64745		VTN	0.511254
MYOM1	1.64177		MX2	0.51207
DSP	1.62286		A_72_P773461	0.516254
COL1A1	1.61373		DNAJC22	0.517757
ANK3	1.61279		CXCR2	0.526579
FAM63A	1.59913		SDS	0.532504
COL1A2	1.5873		IFIT2	0.538381
CRLF1	1.58518		AMICA1	0.5392
SPARC	1.57722		AK232386	0.539837
CDC42EP4	1.57465		SIGLEC1	0.544188
AK350759	1.55144		SAMSN1	0.551865
DKK3	1.54704		HBB	0.560001
ADCK3	1.53772		CES1;APLE;PMPMEase;REH;TGH	0.560348
PN-1;SERPINE2	1.53378		IL8;AMCF-I;CXCL8	0.5634
ABLIM1	1.52837		SLA-DQA1;SLA-DQA	0.564064
CLIC5	1.52391		SLA-3	0.565899
NRTN	1.52355		7SK	0.567667
ALDOC	1.51737		CD24	0.569388
TGFBR3	1.50405		GRM2	0.570336
			IGLV-7	0.573931
			PARP12	0.575138
			A_72_P020336	0.575257
			Y_RNA	0.577493
			USP18;ISG43;UBP	0.577856
			TMEM154	0.579825
			CXCR4	0.580753
			IGLV-9	0.582002
			TC537375	0.593695
			XIRP2	0.595721
			DUSP2	0.598654
			CYP2J34	0.607129
			XIRP2;CMYA3	0.607512
			TC611786	0.610558
			IRF7	0.611913
			IGLV-10	0.612914
			TC618778	0.61456
			IGLV-8	0.618842
			HERC6;HERC5	0.620134
			IFIT3	0.625364
			SERPINB2	0.627567
			CO941812	0.630726
			MAP3K8	0.63135
			FBXO18	0.632147
			AK347073	0.632578
			TCN1	0.635554
			C1orf170	0.636675
			IFI44L	0.638617
			AK343821	0.638731
			PGCP	0.639125
			PARP9	0.639998
			IFITM1	0.644841
			TC608042	0.646501
			IGLV-3	0.652806
			ISG12(A)	0.653936
			REC8	0.654543
			NFE2	0.654906
			HBM	0.661748
			SLA-DQB1;SLA-DQB;SLADQB;SLA-DQB*G07	0.662062
			DY410140	0.662913
			AM177072	0.664272
			SDF2L1	0.664389
			HSP70.2;HSPA1A;HSPA1B	0.66459
			RNF213	0.665628
			C7H6orf153	0.666157

## Sheet: transition zone
Up-regulated genes in the transition zone			Down-regulated genes in the BZ
Gene name	fold change		Gene name	fold change
TC558328	754.467		A_72_P366493	0.00210805
ARG1	11.2695		BI400859	0.00270209
S100A12;CAGC	8.78546		TC603489	0.0130341
S100A8	8.42237		TC595819	0.107653
TGM6	6.72226		SMYD3	0.209882
CXCR2	5.88191		SNAP29	0.250908
SDS	5.64563		MT-III;MT3	0.252075
CCR1	5.57121		DNAJC22	0.268038
CCL2;MCP-1	4.21205		VTN	0.275323
MMP9	3.64488		TC592632	0.289096
SLC11A1	3.40891		DDC;AADC	0.290276
HMOX1;HSP32	3.22819		C4;C4A	0.315653
PTX3	3.10366		ALOX12;ALOX15	0.329498
HK3	3.09424		GLYCTK	0.383854
PNP;NP	2.97337		SLA-5	0.400819
ALOX5AP;FLAP	2.88324		CK449387	0.433821
CD14	2.83462		ABRA;STARS	0.454644
SRGN	2.64915		EPHX2	0.464085
TLR2	2.63931		CCDC112	0.489151
TNC;GMEM;HXB;JI;P230;TN	2.61116		CLU	0.493586
SPP1	2.45963		PDK4	0.497845
LDLR	2.36871		GNB3	0.504579
HCK	2.34485		COQ3	0.506173
NOP14	2.34279		SOD2	0.507307
TC601696	2.33215		AK397918	0.525343
ABRACL	2.32989		NRAP	0.52756
UCHL1;UCH-L1	2.28251		MAPT	0.538089
TC551750	2.27455		ND2	0.540722
ITGB2;CD18	2.20265		TC555476	0.546669
LYZ;LYZS	2.20202		AJ956332	0.547055
TSKU	2.19737		TC528319	0.547115
S100A4	2.18753		LMOD2	0.54749
SH3BP2	2.16487		PGM1	0.549126
SDC2	2.16184		FCN2	0.559261
AK399810	2.14395		SYNPO2	0.563524
CD53	2.13592		S100A1	0.565447
ZFAND2A	2.1345		ACTN2	0.565724
LGALS3	2.12822		KCNIP2	0.56589
SLPI	2.12819		TC552806	0.57126
CECR1	2.12361		MASP1	0.573787
SLPI;ALP	2.11469		AK391870	0.57479
F13A1	2.10247		TC568559	0.575171
SDF2L1	2.0858		MRPL33	0.57947
SLA-DRB*K07G	2.07858		TCP11L2	0.580729
DOK2	2.06218		MYOT;TTID	0.581077
SH3TC1	2.0446		FAM134B	0.58166
CD300C	2.0408		YIPF7	0.585153
TIMP1;TIMP-1	2.03746		AK235577	0.587141
THBS1	2.03697		ACO2	0.588303
PLAU;uPA	2.03511		A_72_P237642	0.589481
FXYD5	2.03237		DLC1	0.595225
C5AR1;C5R1	2.02778		PALMD	0.595298
EMP3	2.0168		PPIP5K2	0.598846
CD48	2.01193		DET1	0.603899
RPS6KA1	2.00644		C4BPA	0.603957
SLC15A3	1.99811		DNAJB4	0.604398
SLC7A7	1.99781		SERPINB2	0.60892
LCP1;LC64P;LCP-1	1.98709		TC543220	0.609285
MPEG1	1.98129		IFITM3	0.61501
GNA15	1.97914		EW540536	0.617455
AK396825	1.97751		HSPB3	0.617633
HCLS1	1.97037		FRZB	0.618164
GMFG	1.95605		CSRP3	0.620203
CFP	1.94959		CN158237	0.6211
SERPINE1;PLANH1	1.93368		CARP	0.623287
FN1	1.93242		KHDRBS3;CU151851.1	0.623546
CORO1A	1.93166		CYCS;CYC	0.625607
OSMR	1.91779		TC533791	0.627817
SLC37A2	1.91723		ENSSSCT00000007634	0.629064
CAPG	1.90669		NPR3	0.630267
LAT2	1.90081		PHYH	0.631325
GPR4	1.89711		TC628527	0.631896
CNN2;Calponin-2	1.89332		OTUD1	0.632889
NPM3	1.89162		CCBL1	0.634236
RRBP1	1.89042		MITF	0.635157
SLC1A5	1.88918		GABARAPL1	0.635546
AK399698	1.88835		TC542469	0.635984
SLC38A5	1.88679		SDHD;CII-4;CybS;QPs3	0.636179
CXCL2;GRO2;GROB;MIP2;MIP2A;SCYB2	1.88131		AJ655691	0.637962
JUNB	1.87907		ARID5B	0.639533
FLNA	1.87369		AJ961977	0.641593
CRELD2	1.87359		EW242483	0.644268
NFKBIE	1.87232		TC566493	0.644598
LDHA;LDH-A;LDH-M	1.87095		FBXO18	0.64477
ENO1	1.86748		ABHD4	0.645037
NEK6	1.85606		TC526940	0.645071
AK395074	1.84963		FAM189A2	0.645542
IFI30;GILT	1.84786		CES1;APLE;PMPMEase;REH;TGH	0.646388
SIGLEC5	1.84701		LCTHIO;Hadhb;HADHB	0.646737
RASSF5	1.84557		DDO	0.648305
ENSSSCT00000003444	1.84216		PINK1	0.648678
NT5C	1.84205		TC602524	0.64895
TUBB6	1.84079		TC607869	0.649191
TYROBP	1.83345		TC528146	0.650217
ARPC1B	1.82512		TNNT1	0.650765
AK393455	1.82172		TC613147	0.65148
ACTG2	1.82153		ACADL	0.651578
PLEKHO2	1.81856		AJ964707	0.651789
CTSS	1.8107		HSDL2	0.652925
AK393455	1.80724		TC624644	0.653585
BCL3	1.80565		XIRP1;CMYA1	0.65378
AK349999	1.80539		ASB11	0.653795
AB205164	1.80219		MYPN	0.654167
ACTB;BETA-ACTIN	1.79767		AK394717	0.655843
ICAM-1;ICAM1	1.79543		ADPRHL1	0.656876
IFI30	1.77994		EW030283	0.658529
PTPN6	1.77715		TC598771	0.659411
CD1.1;CD1A;PCD1A	1.77679		TC579679	0.659705
FCER1G	1.77285		RHOQ	0.660836
CD68	1.76668		TC531543	0.66095
PARVG	1.76546		BMP5	0.662599
AK393455	1.76132		MUC20	0.663054
MCM4	1.75804		IFI44L	0.6632
EMP1	1.75712		A_72_P372483	0.663441
TUBB2A;TUBB	1.75599		OXCT1;OXCT	0.663494
ARHGAP30	1.75498		CAT	0.665166
SPARC	1.75156		ATP5A1	0.665183
LGMN	1.75092
TC614228	1.7506
LYN	1.74981
CKAP4	1.74961
CD68	1.74905
PDIA4	1.74783
WDFY4;WDFY3	1.74511
CARHSP1	1.7443
DV229493	1.74415
LMNB2	1.74238
AIF1	1.72799
PDLIM4	1.72741
S100A6	1.72668
TKT	1.72617
COL1A1	1.72611
CSTB	1.72607
AJ651239	1.72435
CYTH4	1.72041
ELN	1.71683
LAPTM5	1.71354
TAGLN2	1.71194
PPP1R18	1.70729
ACTA2;ACT-4	1.69137
TC574400	1.68585
TCIRG1	1.68334
TPM4	1.68076
ICAM3;ICAM-3	1.68019
CYB5B	1.67743
SASH3	1.67683
TC564435	1.67532
MYH11	1.67498
FKBP11	1.67493
PYCARD	1.67302
SCPEP1	1.67178
TC595214	1.66898
P2RY11	1.66421
PSMB8;LMP7	1.65832
S100A11	1.65794
FASN	1.6575
TC610054	1.65695
TC525402	1.65689
CEBPA;C/EBP alpha	1.65626
HOMER3	1.65522
EFHD2	1.65489
BIN2	1.65358
TIMP2;TIMP-2	1.65275
CTPS1	1.65165
PHLDA2	1.65139
FHL3;LOC100512841	1.64681
DEGS1	1.64438
ANGPTL4;PGAR	1.64347
TC524948	1.6381
ANXA1	1.63592
TC532979	1.63009
AK350047	1.62913
SLC2A8	1.62828
AK344079	1.6273
NME1	1.62553
TC543762	1.62329
TPM3	1.61944
AGPAT4	1.6159
AK237620	1.61158
TC625930	1.61058
ACTN1	1.60963
PTBP1;PTB	1.60564
MAP4K1	1.60309
CTSH	1.60111
COFILIN	1.59765
IGFBP4;IBP-4;IBP4;IGFBP-4	1.59521
TC609420	1.59258
TC543736	1.59232
FOLR1;FBP	1.58709
TC557874	1.58285
IDI1	1.57797
SH3BGRL3	1.57793
CAP1	1.5767
PFN1	1.57358
MYBL2	1.57246
WDR4	1.5701
HMHA1	1.57008
HSPA5;BIP;GRP78	1.5697
CYP51;CYP51A1	1.56855
RAI14	1.5684
CLDN5	1.56689
EBP	1.56541
AK235420	1.56189
CN156357	1.56133
IL4R;IL4	1.55762
TC624846	1.55475
MFSD12	1.55445
PRELID1	1.5531
AK399443	1.55233
RGS10	1.55183
DDX39A	1.55081
PN-1;SERPINE2	1.54994
FJ869121	1.54743
CDC42EP4	1.54627
C1QTNF5	1.54259
AFAP1	1.54036
LOXL1	1.53817
EW215361	1.53739
TC558068	1.53601
TC613815	1.532
CYBA;P22-PHOX;p22phox	1.53173
BX916072	1.53148
ACTR3;ARP3	1.53125
LIPA	1.5301
CD93	1.52913
SBNO2	1.52661
COL8A1	1.52595
FAM114A1	1.52587
ZYX	1.52582
BID	1.52553
TC545542	1.52446
ACSL4	1.52315
NAGPA	1.52229
TC599650	1.52086
POLA2	1.52012
THBS3	1.52007
CHPF2	1.5192
VAT1	1.51873
FES	1.51696
TALDO1	1.51607
EIF4A1	1.5121
MYD88	1.50962
ARHGAP22	1.50763
FADD;TNFRSF6	1.50583
B3GALT6	1.505
ENSSSCT00000013802	1.50416
ENSSSCT00000033053	1.50414
GUSB	1.50363
TC586460	1.50196

## Sheet: remote zone
Up-regulated genes in the remote zone			Down-regulated genes in the CZ
Gene name	fold change		Gene name	fold change
KRT19	3.74666		TC541572	0.11553
TC614228	2.20087		LYZ;LYZS	0.228243
EV933623	2.09029		SMYD3	0.288755
ALOX12;ALOX15	2.08623		AK350112	0.306721
NPW;PPL8;PREPRO-NPW	1.97417		TNFSF12;TWEAK	0.307753
SPARC	1.85117		MT-III;MT3	0.316798
MYH11	1.83988		TC592632	0.342181
SPARCL1;SPARCL-1	1.75561		SLA-5	0.351474
ART3	1.68542		ANKRD2	0.351533
NOP14	1.68226		ISG15	0.370921
DEGS1	1.65541		NPPA;ANF;ANP	0.373332
RPS27	1.62994		MX1;Mx;MxA	0.380353
TGFBR3	1.62676		AK235577	0.409543
FAM63A	1.61093		IFITM3	0.422409
DPP4;ADABP;CD26;DPPIV	1.60237		TC557080	0.438918
FGL2	1.60217		AB205164	0.463298
TC543762	1.60006		ENSSSCT00000031542	0.478328
TC562361	1.58135		SERPINE1;PLANH1	0.495779
RNF135	1.58133		TNNT1	0.528886
HP	1.55742		XAF1	0.53138
EFHC1	1.55427		FRZB	0.54952
TC582514	1.54965		CLU	0.552065
CXCL2;GRO2;GROB;MIP2;MIP2A;SCYB2	1.54825		PSAP	0.564401
POLR3F	1.53944		TC533791	0.571053
ABCA6;ABCA8	1.52811		COQ3	0.579523
NIPSNAP3B	1.52566		OAS1	0.579882
AK352380	1.52067		PGM1	0.580304
TC536865	1.5138		CAPG	0.58199
SLPI;ALP	1.51159		FCN2	0.58732
ACTA2;ACT-4	1.50254		FBXO18	0.590283
			CECR1	0.594685
			GNB3	0.602804
			HOMER2	0.605541
			CK449387	0.620653
			ISG12(A)	0.623498
			TC584613	0.623793
			CALM1	0.625637
			MAPT	0.62673
			RNaseP_nuc	0.62717
			KHDRBS3;CU151851.1	0.629828
			7SK	0.635517
			CCL2;MCP-1	0.635746
			ATF3	0.641375
			LGALS9	0.642478
			AK391870	0.64275
			SLA-DQA1;SLA-DQA	0.644222
			SLA-3	0.652074
			CYCS;CYC	0.652398
			SLA-DQB1	0.654755
			A_72_P140136	0.658526
			EB411869	0.658662
			SLA-1;PD1	0.662199
			ND2	0.662454
			CKB	0.662572
			TC609420	0.663193
			AK399810	0.664294
			FSD2	0.664781
			AJ956332	0.665562
			S100A4	0.666316

## Sheet: liver
Up-regulated genes in the liver			Down-regulated genes in the liver
Gene name	fold change		Gene name	fold change
ETNPPL	12.0544		PRKCG	0.000973739
TC591546	4.17898		CXCL10	0.219521
NNMT	3.1175		A_72_P773461	0.255967
FASN	2.99302		SLA-5	0.259227
TGM6	2.8493		CXCL9;MIG	0.266101
CLNS1A	2.59831		U03778	0.281773
EW461356	2.59585		UBD	0.283066
TC548763	2.57828		IGLV-7	0.304636
SCD	2.54563		AK237886	0.339501
NOP14	2.40215		AM177072	0.341818
ARG2	2.29088		AM177093	0.349524
NUCB2	2.263		IGLV-8	0.351272
ZNF259	2.21694		TRIM55;muRF2	0.352532
GPT2	2.19604		IGLV-3	0.354781
CYCS;CYC	2.19159		GLV-10	0.385028
GALNT2	2.13516		AK350112	0.393188
TC576360	2.10525		MX1;Mx;MxA	0.397007
AK235420	2.08713		OAS1	0.398274
RDH11	2.07464		IGLV-9	0.403399
LBP	2.04516		IGHA	0.406826
C4;C4A	2.0386		AK390969	0.435756
TC577805	2.03792		GBP1	0.439164
PQLC1	2.02788		ISG15	0.442489
HIGD1A	1.97367		IFIT1	0.462213
CRELD2	1.9103		CBR3	0.467071
ITIH4;IHRP	1.89622		PLBD1	0.494359
KRT18	1.88693		EW282552	0.495491
TC585103	1.8659		CMPK2	0.505177
PEX11A	1.85459		PSAP	0.513072
ODC;ODC1	1.85332		ADH4	0.530151
DNAJC22	1.84051		IFIT3	0.531404
ENSSSCT00000008269	1.83855		NFKBIA;ECI-6/IKBA;IKBA	0.554692
SLC37A2	1.82758		TC525242	0.559944
ACSL3	1.80192		PAQR7,mSR	0.561498
OCIAD2	1.77972		USP18;ISG43;UBP	0.565302
TC542135	1.77327		TC545802	0.569232
AK396825	1.77192		PSMB9;LMP2	0.571682
VTN	1.76794		TC567770	0.575529
FGA	1.75799		FBXO18	0.57589
KRT8	1.75655		A_72_P422514	0.578818
SLC35E1	1.75582		ITIH3	0.581437
CYP2B22	1.75578		AK394216	0.588091
CDC42EP4	1.74741		ZNFX1;LOC100626353	0.588092
SDS	1.74251		GULO	0.588145
GSTA2;GST A2-2	1.72158		TC559606	0.588395
ENSSSCT00000024251	1.71187		ZCCHC6	0.589991
LIPG;EL	1.70936		TC561001	0.59152
TC535192	1.70478		GATM;AGAT	0.594021
OCIAD2	1.69971		KLF9;BTEB	0.596959
NANS	1.69796		SLA-DQA1;SLA-DQA	0.604183
PBD-2	1.69746		MUC13;MUC13A;MUC13B	0.604481
CAMK2N1	1.69409		NPW;PPL8;PREPRO-NPW	0.607218
LASS4	1.68261		STAT1	0.611314
LITAF	1.68246		RGS2	0.611781
ALPL;ALP	1.68084		ISG20	0.613157
GALC	1.67002		HERC6;HERC5	0.614626
SDF2L1	1.66987		BST2	0.616481
TGM2	1.65433		GSTA1	0.622127
DNAJB11	1.65123		RGC32	0.624874
ANK3	1.64915		AK235577	0.625886
DEGS1	1.6438		A_72_P310998	0.629747
HOPX	1.64027		TC560639	0.634038
SOCS3	1.62962		IRF7	0.634923
YDJC	1.62814		STMN1	0.636169
TC530216	1.62327		TC530156	0.637068
ARF4	1.61664		NPG1;NPG3;PG-2;NPG4;PG-1;NPG2;PMAP37	0.638427
CYB5B	1.61428		TC609420	0.638469
CYP2A19;CYP2A;CYP2A6	1.61358		TC614569	0.640562
FGA	1.61358		TC593770	0.642837
ANXA5	1.6053		BF444493	0.644903
HOPX;OB1	1.60122		AK346015	0.645071
VMP1;ssc-mir-21	1.59864		C-JUN;JUN	0.646482
TMEM189	1.59826		FAM46A	0.649474
POLR3D	1.59462		SERPINA6;CBG	0.650647
GSTA4	1.5913		NPG4	0.650692
SLC35B1	1.58528		SLA-DQB1	0.652198
TC524602	1.58301		BX676409	0.654306
SRPR	1.57826		AK232756	0.655421
DN109153	1.57803		ND2	0.658131
KDELR3	1.57389		TC571059	0.659156
NHP2	1.57077		CYP2C33	0.660263
HSP90B1;GRP94;Gp96;TRA1;ppk98	1.5705		FAM26F	0.660888
TC574180	1.56995		TC616595	0.662124
AGPAT2	1.5698		IFITM3	0.664313
CYP2A19;CYP2A;CYP2A6	1.56768		A_72_P028031	0.664864
AGXT	1.56551		TC546752	0.665631
AK240605	1.56241		AMACR	0.66594
CRYAB	1.56216
COL4A1	1.56086
FAM89A	1.55936
STARD10	1.55737
BX923516	1.55677
PPAN	1.5521
FGG	1.5515
LGALS1;Galectin-1;LGAS1	1.54996
SAA4	1.54859
NME1	1.54789
PPA1	1.54332
P4HA2	1.54267
WNT2B	1.54156
SPARC	1.54016
DNAJB1	1.53776
TXNIP	1.53446
EARS2	1.53191
AK394294	1.53123
CYCS;CYC	1.52899
CMBL	1.52535
NUDT22	1.52124
PRR2	1.52056
CIDEC	1.51855
HSD17B7	1.51796
LMNA	1.51601
CDHR5	1.5133
CALU	1.51037
COL1A2	1.50982
GSDMD	1.5085
ABCG2;BMDP;CH242-113D13.1	1.50704
IL4R;IL4	1.50216
ASS1	1.50175
ARG1	1.5009

## Sheet: spleen
Up-regulated genes in the spleen			Down-regulated genes in the spleen
Gene name	fold change		Gene name	fold change
BCL2L2	293.363		PCTP	0.317177
LCORL	87.8794		FCN2	0.364866
APOA4	10.2567		SLA-5	0.398078
SAA1	6.94339		U03778	0.400328
AK232374	6.70829		NPW;PPL8;PREPRO-NPW	0.434171
SERPINA3-1;AACT;Pi2	6.23786		AK350112	0.456758
HP	4.13286		FAM124A	0.457942
BAZ2A	4.067		MX1;LMx;MxA	0.471671
HPX	3.81674		TYSND1	0.472318
APOC3	3.45399		TC608466	0.492089
ALB	3.3833		FANCE	0.509483
TGM6	3.28684		ISG15	0.518511
ENSSSCT00000002761	3.12097		CLEC4F	0.523493
APOA5	2.90848		IFITM3	0.53674
TAC3;NKB;NKNB	2.77051		AK235577	0.547546
SERPINC1	2.62986		TC548038	0.556259
FETUIN;AHSG;FETUA	2.2522		TC611786	0.574204
MT1A;MT-IA	2.20923		TC524181	0.576992
CFB;BF	1.9838		OAS1	0.580776
TF	1.91112		PSAP	0.58953
NOP14	1.85647		KLRK1	0.591657
VPREB1	1.77364		CALM1	0.59191
AK396825	1.70735		C4BPA;APOR	0.598087
ANG1;ANG	1.66424		HBB	0.609633
AK346110	1.58699		DHX58	0.611944
STEAP4	1.57479		FBXO18	0.615854
TC617790	1.57256		MS4A6A	0.61909
RPS10	1.56098		AK352417	0.619389
SPARC	1.54627		HBM	0.620624
TC541202	1.53788		XAF1	0.622666
SIRPB1	1.53044		EW461356	0.624966
DEGS1	1.52862		ARG1	0.627517
ALOX5AP;FLAP	1.52371		NPM2	0.628027
TC530495	1.50678		HERC6;HERC5	0.62815
			COL21A1	0.628753
			TC548032	0.630892
			ISG12(A)	0.631246
			PDE4A	0.631966
			ALOX12;ALOX15	0.643077
			PIK3CD;CH242-402I11.1	0.648496
			GRM2	0.651785
			COQ3	0.653719
			EPB49	0.656485
			LAMC3	0.656944
			A_72_P235112	0.658712
			ALAS2	0.658739
			A_72_P273929	0.662028
			MEG3;GTL2	0.662656
			MX2	0.66433
