# Supplementary material for: Secretome of Stressed Peripheral Blood Mononuclear Cells Alters Transcriptome Signature in Heart, Liver, and Spleen after an Experimental Acute Myocardial Infarction: An In Silico Analysis
Source: Biology (Basel). 2022 Jan 13;11(1):116. doi: 10.3390/biology11010116 (PMC8772778; doi:10.3390/biology11010116)
Supplement: Supplementary file 1 [file biology-11-00116-s001.zip › Supplementary File S2.xlsx]

## Sheet: infarct zone
up-regulated
GO term	NR. genes	% associated genes	p-value corrected with Bonferroni step down	associated genes
actomyosin structure organization	3	2.5641	0.00143597	[ELN, MYBPC3, MYOM1]
cardiac muscle contraction	3	4.25532	0.000355167	[DSP, KCNE1, NPPA]
cardiac muscle tissue development	3	2.51572	0.000771828	[DSP, MYBPC3, MYOM1]
cardiac muscle tissue morphogenesis	3	6.55738	0.000118765	[DSP, MYBPC3, MYOM1]
heart contraction	3	2.53165	0.00113036	[DSP, KCNE1, NPPA]
heart morphogenesis	5	2.8169	9.01974e-05	[DSP, ELN, MYBPC3, MYOM1, TGFBR3]
heart process	3	2.40964	0.000454313	[DSP, KCNE1, NPPA]
muscle contraction	5	2.77778	9.12205e-05	[DSP, KCNE1, MYBPC3, MYOM1, NPPA]
muscle organ morphogenesis	4	5.26316	0.000219468	[DSP, LOC100736765, MYBPC3, MYOM1]
muscle system process	5	2.15827	0.000245982	[DSP, KCNE1, MYBPC3, MYOM1, NPPA]
muscle tissue morphogenesis	3	5.6338	0.000200995	[DSP, MYBPC3, MYOM1]
negative regulation of ion transport	4	4.54545	0.00031327	[ANK3, HAMP, KCNE1, SERPINE2]
regulation of blood circulation	4	2.51572	0.000771828	[DSP, KCNE1, NPPA]
regulation of heart contraction	3	3.05344	0.00092071	[DSP, KCNE1, NPPA]
regulation of heart rate	3	5.47945	0.000205757	[DSP, KCNE1, NPPA]
striated muscle contraction	3	3.36134	0.000762764	[DSP, KCNE1, NPPA]
down-regulated
GO term	NR. genes	% associated genes	p-value corrected with Bonferroni step down	associated genes
cellular detoxification	3	3.52941	0.0132741	[HBB, HBM, HP]
cellular oxidant detoxification	3	3.84615	0.0182045	[HBB, HBM, HP]
cellular response to chemokine	3	4.41176	0.0140489	[CXCL8, CXCR2, CXCR4]
chemokine-mediated signaling pathway	3	4.91803	0.0115486	[CXCL8, CXCR2, CXCR4]
defense response to other organism	13	3.09524	3.6127e-08	[HERC5, HP, IFI44L, IFIT2, IFIT3, IRF7, ISG15, ISG20, LYZ, MX1, MX2, OAS1, PARP9]
defense response to virus	11	5.36585	2.52775e-09	[HERC5, IFI44L, IFIT2, IFIT3, IRF7, ISG15, ISG20, MX1, MX2, OAS1, PARP9]
detoxification	3	3.33333	0.0116962	[HBB, HBM, HP]
gas transport	2	20	0.000290979	[HBB, HBM]
granulocyte chemotaxis	3	3.57143	0.0160466	[CXCL8, CXCR2, JAML]
granulocyte migration	3	3.06122	0.00989769	[CXCL8, CXCR2, JAML]
negative regulation of viral genome replication	4	11.4286	0.000132127	[ISG15, ISG20, MX1, OAS1]
negative regulation of viral life cycle	4	7.14286	0.000614288	[ISG15, ISG20, MX1, OAS1]
negative regulation of viral process	4	5.97015	0.00106782	[ISG15, ISG20, MX1, OAS1]
neutrophil chemotaxis	3	4.41176	0.0140489	[CXCL8, CXCR2, JAML]
neutrophil migration	3	3.79747	0.0161797	[CXCL8, CXCR2, JAML]
oxygen transport	3	27.2727	0.00012656	[HBB, HBM]
regulation of response to biotic stimulus	2	3	0.00523546	[HERC5, PARP9, TRIB1]
regulation of viral genome replication	5	7.8125	6.09396e-05	[CXCL8, ISG15, ISG20, MX1, OAS1]
regulation of viral life cycle	5	4.16667	0.000812625	[CXCL8, ISG15, ISG20, MX1, OAS1]
regulation of viral process	5	3.3557	0.00191054	[CXCL8, ISG15, ISG20, MX1, OAS1]
response to chemokine	3	4.41176	0.0140489	[CXCL8, CXCR2, CXCR4]
response to interferon-alpha	3	25	0.000150608	[IFIT2, IFIT3, MX2]
response to type I interferon	3	8.33333	0.00270856	[IRF7, ISG15, MX1]
response to virus	11	4.15094	3.55766e-08	[HERC5, IFI44L, IFIT2, IFIT3, IRF7, ISG15, ISG20, MX1, MX2, OAS1, PARP9]
viral genome replication	5	6.49351	0.000130761	[CXCL8, ISG15, ISG20, MX1, OAS1]
viral life cycle	6	3.35196	0.000562333	[CXCL8, ISG15, ISG20, MX1, OAS1, SIGLEC1]

## Sheet: transition zone
up-regulated
GO term	NR. genes	% associated genes	p-value corrected with Bonferroni step down	associated genes
activation of cysteine-type endopeptidase activity	2	25	0.0212737	[FADD, LGMN]
endothelial cell development	5	11.3208	0.00325134	[FASN, ICAM1, IL4, IL4R, MYD88]
establishment of endothelial barrier	5	17.1429	0.000320569	[FASN, ICAM1, IL4, IL4R, MYD88]
establishment of endothelial intestinal barrier	2	42.8571	0.00407036	[FASN, MYD88]
extrinsic apoptotic signaling pathway via death domain receptors	6	10	0.00607804	[FADD, HMOX1, ICAM1, LGALS3, SERPINE1, THBS1]
granulocyte chemotaxis	9	10.7143	8.16248e-05	[ANXA1, C5AR1, CCL2, CXCR2, FCER1G, ITGB2, LGALS3, S100A8, VAV1]
granulocyte differentiation	3	12.1212	0.0362683	[CEBPA, FASN, HCLS1]
granulocyte migration	10	10.2041	3.37709e-05	[ANXA1, C5AR1, CCL2, CXCR2, FCER1G, ITGB2, LGALS3, MYD88, S100A8, VAV1]
interleukin-8 secretion	3	13.3333	0.0260339	[ANXA1, CD14, TLR2]
leukotriene production involved in inflammatory response	2	66.6667	0.0242485	[ALOX5AP, SERPINE1]
monocyte chemotaxis	8	22.8571	8.04831e-07	[AIF1, ANXA1, CCL2, CCR1, LGALS3, LGMN, LYN, SERPINE1]
negative regulation of endothelial cell apoptotic process	5	10	0.0209936	[ANGPTL4, ICAM1, IL4, IL4R, SERPINE1]
negative regulation of epithelial cell apoptotic process	5	9.09091	0.0309141	[ANGPTL4, ICAM1, IL4, IL4R, SERPINE1]
negative regulation of plasminogen activation	3	60	0.00126122	[SERPINE1, SERPINE2, THBS1]
neutrophil chemotaxis	8	11.7647	0.000156874	[C5AR1, CCL2, CXCR2, FCER1G, ITGB2, LGALS3, S100A8, VAV1]
neutrophil migration	9	11.3924	4.93952e-05	[C5AR1, CCL2, CXCR2, FCER1G, ITGB2, LGALS3, MYD88, S100A8, VAV1]
positive regulation of G1/S transition of mitotic cell cycle	2	8	0.0389187	[AIF1, ANXA1]
positive regulation of interleukin-8 secretion	2	18.75	0.0454192	[CD14, TLR2]
positive regulation of leukocyte migration	8	9.78261	0.00016992	[AIF1, C5AR1, CCR1, FADD, ICAM1, LGALS3, LGMN, SERPINE1]
positive regulation of monocyte chemotaxis	4	33.3333	0.000770214	[AIF1, CCR1, LGMN, SERPINE1]
positive regulation of mononuclear cell migration	5	35.7143	4.37228e-05	[AIF1, CCR1, LGALS3, LGMN, SERPINE1]
positive regulation of T cell proliferation	6	8.64198	0.00425638	[AIF1, ANXA1, CORO1A, FADD, PNP, SASH3]
regulation of endothelial cell apoptotic process	7	10.6061	0.00122661	[ANGPTL4, CCL2, ICAM1, IL4, IL4R, SERPINE1, THBS1]
regulation of T cell proliferation	10	8.27068	7.17934e-05	[AIF1, ANXA1, ARG1, CORO1A, FADD, GPNMB, LGALS3, PNP, PTPN6, SASH3]
T-helper 2 cell cytokine production	3	25	0.0212737	[ARG1, IL4, IL4R]
down-regulated
GO term	NR. genes	% associated genes	p-value corrected with Bonferroni step down	associated genes
actomyosin structure organization	7	4.48718	0.000396189	[ACTN2, CSRP3, DLC1, LMOD2, MYPN, NRAP, TNNT1]
cardiac muscle cell development	3	6	0.0499999	[ACTN2, CSRP3, NRAP]
cell-substrate adherens junction assembly	2	4	0.0226079	[ACTN2, DLC1]
cellular component assembly involved in morphogenesis	6	7.05882	0.000140903	[ACTN2, CSRP3, LMOD2, MYPN, NRAP, TNNT1]
cholesterol metabolic process	4	4.93827	0.0206796	[CAT, EPHX2, GNB3, MT3]
complement activation	4	10.5263	0.00131883	[C4A, C4BPA, FCN2, MASP1]
complement activation, lectin pathway	2	22.2222	0.0262852	[FCN2, MASP1]
fatty acid oxidation	4	5.7971	0.0120895	[ACADL, HADHB, PDK4, PHYH]
focal adhesion assembly	2	4	0.0226079	[ACTN2, DLC1]
lipid oxidation	4	5.6338	0.012835	[ACADL, HADHB, PDK4, PHYH]
muscle cell development	7	5.26316	0.000140488	[ACTN2, CSRP3, LMOD2, MYPN, NRAP, SMYD3, TNNT1]
myofibril assembly	6	10.7143	1.22854e-05	[ACTN2, CSRP3, LMOD2, MYPN, NRAP, TNNT1]
positive regulation of intrinsic apoptotic signaling pathway	2	4.08163	0.0435363	[CLU, FBH1]
positive regulation of reactive oxygen species biosynthetic process	2	4.08163	0.0435363	[CLU, SOD2]
protein activation cascade	4	8	0.00369359	[C4A, C4BPA, FCN2, MASP1]
sarcomere organization	4	10.8108	0.00120934	[ACTN2, LMOD2, MYPN, TNNT1]
secondary alcohol metabolic process	4	4.7619	0.0231087	[CAT, EPHX2, GNB3, MT3]
sterol metabolic process	4	4.54545	0.0267969	[CAT, EPHX2, GNB3, MT3]
striated muscle cell development	7	5.64516	9.12444e-05	[ACTN2, CSRP3, LMOD2, MYPN, NRAP, SMYD3, TNNT1]

## Sheet: remote zone
down-regulated
GO term	NR. genes	% associated genes	p-value corrected with Bonferroni step down	associated genes
apoptotic signaling pathway	6	1.21704	0.00468681	[ANKRD2, ATF3, CLU, FBH1, SERPINE1, TNFSF12]
defense response to bacterium	4	2.42718	0.00125448	[FCN2, ISG15, LYZ, SERPINE1]
defense response to other organism	6	1.66667	0.000686045	[FCN2, ISG15, LYZ, MX1, OAS1, SERPINE1]
innate immune response	5	1.34529	0.0041768	[CCL2, FCN2, ISG15, MX1, OAS1]
membrane organization	4	1.05708	0.00569538	[CLU, MT3, MX1, PSAP]
positive regulation of apoptotic process	6	1.36364	0.00518713	[ATF3, CCL2, CLU, FBH1, FRZB, TNFSF12]
positive regulation of cell death	8	1.71674	0.000194374	[ATF3, CCL2, CLU, FBH1, FRZB, MAPT, MT3, TNFSF12]
positive regulation of programmed cell death	6	1.3544	0.00470352	[ATF3, CCL2, CLU, FBH1, FRZB, TNFSF12]
purine-containing compound metabolic process	5	1.2987	0.00473376	[ADA2, CYCS, ND2, NPPA, OAS1]
regulation of anatomical structure size	5	1.31926	0.00663181	[CAPG, GNB3, MAPT, MT3, NPPA]
regulation of apoptotic signaling pathway	6	1.92308	0.00102044	[ANKRD2, ATF3, CLU, FBH1, SERPINE1, TNFSF12]
response to bacterium	5	1.31004	0.00399901	[CCL2, FCN2, ISG15, LYZ, SERPINE1]
response to external biotic stimulus	8	1.26227	0.000514118	[CCL2, CLU, FCN2, ISG15, LYZ, MX1, OAS1, SERPINE1]
response to other organism	8	1.26761	0.000538889	[CCL2, CLU, FCN2, ISG15, LYZ, MX1, OAS1, SERPINE1]

## Sheet: liver
Liver up-regulated
GO term	NR. genes	% associated genes	p-value corrected with Bonferroni step down	associated genes
acute-phase response	3	8.57143	0.0289242	[ITIH4, LBP, SAA4]
alpha-amino acid metabolic process	7	4.21687	0.00167307	[AGXT, ARG1, ARG2, ASS1, GPT2, ODC1, P4HA2]
antibacterial humoral response	3	14.2857	0.00686607	[ALPL, DEFB1, SLPI]
arginine metabolic process	3	18.75	0.00331938	[ARG1, ARG2, ASS1]
CD4-positive, alpha-beta T cell cytokine production	3	15	0.00627858	[ARG1, IL4, IL4R]
cellular amino acid metabolic process	9	3.79747	0.000341229	[AGXT, ARG1, ARG2, ASS1, EARS2, GPT2, ODC1, P4HA2, SDS]
endothelial cell development	3	7.54717	0.00695435	[FASN, IL4, IL4R]
endothelial cell differentiation	3	4.7619	0.0349547	[FASN, IL4, IL4R]
endothelium development	3	4.25532	0.0470558	[FASN, IL4, IL4R]
epithelial cell apoptotic process	5	5.20833	0.00686369	[FGG, IL4, IL4R, KRT18, KRT8]
establishment of endothelial barrier	3	11.4286	0.00169007	[FASN, IL4, IL4R]
fatty acid biosynthetic process	2	3.125	0.0170228	[FASN, SCD]
granulocyte differentiation	2	9.09091	0.0251467	[FASN, TRIB1]
interleukin-13 production	3	18.75	0.00331938	[ARG2, IL4, IL4R]
negative regulation of endopeptidase activity	7	3.88889	0.00265598	[ALPL, C4A, CRYAB, ITIH4, PZP, SLPI, VTN]
negative regulation of leukocyte cell-cell adhesion	3	3.19149	0.0321971	[ARG1, ARG2, ASS1]
negative regulation of peptidase activity	7	3.60825	0.00391222	[ALPL, C4A, CRYAB, ITIH4, PZP, SLPI, VTN]
neutrophil differentiation	3	33.3333	0.000626207	[FASN, LOC100739739, TRIB1]
nitrogen cycle metabolic process	3	33.3333	0.000626207	[ARG1, ARG2, ASS1]
organophosphate ester transport	3	3.33333	0.0430119	[PQLC1, SLC37A2, STARD10]
ornithine metabolic process	3	30	0.000870684	[ARG1, ARG2, ODC1]
regulation of cell killing	4	4.34783	0.0452967	[ARG1, IL4, IL4R, NECTIN2]
regulation of interleukin-13 production	3	20	0.00278325	[ARG2, IL4, IL4R]
T cell cytokine production	3	7.69231	0.0356261	[ARG1, IL4, IL4R]
T cell mediated immunity	4	4.81928	0.0346708	[ARG1, IL4, IL4R, NECTIN2]
T-helper 2 cell cytokine production	3	25	0.00150962	[ARG1, IL4, IL4R]
type 2 immune response	4	12.9032	0.00111271	[ARG1, ARG2, IL4, IL4R]
urea cycle	3	42.8571	0.000280999	[ARG1, ARG2, ASS1]
urea metabolic process	3	37.5	0.000428709	[ARG1, ARG2, ASS1]
Liver down-regulated
GO term	NR. genes	% associated genes	p-value corrected with Bonferroni step down	associated genes
antimicrobial humoral immune response mediated by antimicrobial peptide	5	11.1111	7.99736e-06	[CXCL9, NPG1, NPG3, NPG4, PG-2]
antimicrobial humoral response	5	8.19672	3.40175e-05	[CXCL9, NPG1, NPG3, NPG4, PG-2]
cellular response to biotic stimulus	6	3.27869	0.00048427	[CMPK2, CXCL10, CXCL9, FBH1, JUN, NFKBIA]
cellular response to lipopolysaccharide	5	3.22581	0.00158033	[CMPK2, CXCL10, CXCL9, JUN, NFKBIA]
cellular response to type I interferon	3	9.375	0.00143721	[IRF7, MX1, STAT1]
defense response to Gram-negative bacterium	4	7.14286	0.000521934	[NPG1, NPG3, NPG4, PG-2]
defense response to Gram-positive bacterium	4	5.97015	0.000918965	[NPG1, NPG3, NPG4, PG-2]
defense response to other organism	15	3.80952	5.43711e-12	[BST2, CXCL10, CXCL9, HERC5, IFIT3, IRF7, ISG15, ISG20, MX1, NPG1, NPG3, NPG4, OAS1, PG-2, STAT1]
defense response to virus	11	5.36585	1.23018e-09	[BST2, CXCL10, CXCL9, HERC5, IFIT3, IRF7, ISG15, ISG20, MX1, OAS1, STAT1]
humoral immune response	6	4.14201	2.76901e-05	[CXCL9, NPG1, NPG3, NPG4, PG-2, RGCC]
negative regulation of angiogenesis	3	3.61446	0.0131331	[CXCL10, RGCC, STAT1]
negative regulation of blood vessel morphogenesis	3	3.57143	0.0108703	[CXCL10, RGCC, STAT1]
negative regulation of epithelial cell proliferation	3	3	0.00444364	[KLF9, RGCC, STAT1]
negative regulation of vasculature development	3	3.19149	0.0112058	[CXCL10, RGCC, STAT1]
negative regulation of viral genome replication	4	11.4286	9.39867e-05	[ISG15, ISG20, MX1, OAS1]
negative regulation of viral life cycle	4	7.14286	0.000521934	[ISG15, ISG20, MX1, OAS1]
negative regulation of viral process	5	7.46269	5.16832e-05	[ISG15, ISG20, MX1, OAS1, STAT1]
regular response to molecule of bacterial origin	5	3.04878	0.00143963	[CMPK2, CXCL10, CXCL9, JUN, NFKBIA]
regulation of cAMP-mediated signaling	3	8.82353	0.00153408	[CXCL10, CXCL9, RGS2]
regulation of viral genome replication	4	6.25	0.000826405	[ISG15, ISG20, MX1, OAS1]
regulation of viral life cycle	4	3.33333	0.00399488	[ISG15, ISG20, MX1, OAS1]
regulation of viral process	5	3.3557	0.00144459	[ISG15, ISG20, MX1, OAS1, STAT1]
response to bacterium	14	3.27511	2.98117e-10	[CMPK2, CXCL10, CXCL9, HERC6, IFIT3, ISG15, JUN, NFKBIA, NPG1, NPG3, NPG4, PG-2, TENT5A, USP18]
response to external biotic stimulus	22	3.22581	2.1003e-16	[BST2, CMPK2, CXCL10, CXCL9, HERC5, HERC6, IFIT3, IRF7, ISG15, ISG20, JUN, MX1, NFKBIA, NPG1, NPG3, NPG4, OAS1, PG-2, STAT1, STMN1, TENT5A, USP18]
response to other organism	22	3.23944	1.98443e-16	[BST2, CMPK2, CXCL10, CXCL9, HERC5, HERC6, IFIT3, IRF7, ISG15, ISG20, JUN, MX1, NFKBIA, NPG1, NPG3, NPG4, OAS1, PG-2, STAT1, STMN1, TENT5A, USP18]
response to type I interferon	4	11.1111	9.96171e-05	[IRF7, ISG15, MX1, STAT1]
response to virus	12	4.5283	1.10826e-09	[BST2, CXCL10, CXCL9, HERC5, IFIT3, IRF7, ISG15, ISG20, MX1, OAS1, STAT1, STMN1]
response to xenobiotic stimulus	2	3.06122	0.00839831	[CYP2C33, PRKCG]
viral genome replication	4	5.19481	0.0014616	[ISG15, ISG20, MX1, OAS1]

## Sheet: spleen
Spleen up-regulated
GO term	NR. genes	% associated genes	p-value corrected with Bonferroni step down	associated genes
acute inflammatory response	3	3.75	0.00286625	[AHSG, HP, SAA2]
acute-phase response	3	8.57143	0.000726054	[AHSG, HP, SAA2]
acylglycerol catabolic process	3	11.1111	0.000418928	[APOA4, APOA5, APOC3]
acylglycerol homeostasis	3	14.2857	0.000217013	[APOA4, APOA5, APOC3]
acylglycerol metabolic process	4	4.49438	0.000508081	[ANG, APOA4, APOA5, APOC3]
cellular detoxification	3	3.52941	0.00285293	[ALOX5AP, APOA4, HP]
cellular oxidant detoxification	3	3.84615	0.00310435	[ALOX5AP, APOA4, HP]
cellular transition metal ion homeostasis	3	3.2967	0.00208916	[HPX, MT1A, TF]
cholesterol efflux	3	8.10811	0.000764193	[APOA4, APOA5, APOC3]
cholesterol homeostasis	3	5.08475	0.00233068	[APOA4, APOA5, APOC3]
cholesterol transport	3	4.28571	0.00257936	[APOA4, APOA5, APOC3]
detoxification	4	4.44444	0.00050572	[ALOX5AP, APOA4, HP, MT1A]
fatty acid biosynthetic process	3	3.125	0.000813756	[APOA4, APOA5, APOC3]
glycerolipid catabolic process	3	7.14286	0.00105168	[APOA4, APOA5, APOC3]
lipid homeostasis	3	3.22581	0.00148387	[APOA4, APOA5, APOC3]
neutral lipid catabolic process	3	11.1111	0.000418928	[APOA4, APOA5, APOC3]
neutral lipid metabolic process	4	4.44444	0.00050572	[ANG, APOA4, APOA5, APOC3]
organophosphate ester transport	3	3.33333	0.0026972	[APOA4, APOA5, APOC3]
phospholipid efflux	3	27.2727	3.14698e-05	[APOA4, APOA5, APOC3]
phospholipid transport	3	4.61538	0.00258946	[APOA4, APOA5, APOC3]
plasma lipoprotein particle organization	3	10.3448	0.000499289	[APOA4, APOA5, APOC3]
plasma lipoprotein particle remodeling	3	15	0.000193416	[APOA4, APOA5, APOC3]
positive regulation of lipase activity	3	8.33333	0.000747088	[ANG, APOA4, APOA5]
positive regulation of lipid catabolic process	3	15	0.000193416	[APOA4, APOA5, SAA2]
protein-containing complex remodeling	3	13.6364	0.000241301	[APOA4, APOA5, APOC3]
protein-lipid complex remodeling	3	15	0.000193416	[APOA4, APOA5, APOC3]
protein-lipid complex subunit organization	3	9.375	0.000583055	[APOA4, APOA5, APOC3]
regulation of cellular ketone metabolic process	3	3.75	0.00286625	[APOA4, APOA5, APOC3]
regulation of cholesterol transport	3	8.57143	0.000726054	[APOA4, APOA5, APOC3]
regulation of fatty acid biosynthetic process	3	11.5385	0.000389075	[APOA4, APOA5, APOC3]
regulation of fatty acid metabolic process	3	5.66038	0.00183362	[APOA4, APOA5, APOC3]
regulation of lipase activity	4	8.16327	6.19968e-05	[ANG, APOA4, APOA5, APOC3]
regulation of lipid catabolic process	4	9.7561	3.1019e-05	[APOA4, APOA5, APOC3, SAA2]
regulation of lipid transport	3	3.84615	0.00310435	[APOA4, APOA5, APOC3]
regulation of lipoprotein lipase activity	3	27.2727	3.14698e-05	[APOA4, APOA5, APOC3]
regulation of plasma lipoprotein particle levels	3	6.38298	0.00137748	[APOA4, APOA5, APOC3]
regulation of sterol transport	3	8.57143	0.000726054	[APOA4, APOA5, APOC3]
regulation of triglyceride catabolic process	3	33.3333	1.6598e-05	[APOA4, APOA5, APOC3]
regulation of triglyceride metabolic process	3	10.3448	0.000499289	[APOA4, APOA5, APOC3]
sterol homeostasis	3	5	0.00224599	[APOA4, APOA5, APOC3]
sterol transport	3	3.84615	0.00310435	[APOA4, APOA5, APOC3]
triglyceride catabolic process	3	15	0.000193416	[APOA4, APOA5, APOC3]
triglyceride homeostasis	3	14.2857	0.000217013	[APOA4, APOA5, APOC3]
triglyceride metabolic process	3	4.34783	0.00278102	[APOA4, APOA5, APOC3]
triglyceride-rich lipoprotein particle remodeling	3	33.3333	1.6598e-05	[APOA4, APOA5, APOC3]
very-low-density lipoprotein particle remodeling	3	33.3333	1.6598e-05	[APOA4, APOA5, APOC3]
Spleen down-regulated
GO term	NR. genes	% associated genes	p-value corrected with Bonferroni step down	associated genes
erythrocyte differentiation	3	3.06122	0.00138203	[ALAS2, DMTN, ISG15]
gas transport	2	20	7.04797e-05	[HBB, HBM]
myeloid cell homeostasis	4	3.125	0.00189646	[ALAS2, DMTN, ISG15, PIK3CD]
negative regulation of adaptive immune response	4	7.89474	2.5749e-05	[ALOX15, ARG1, C4BPA]
negative regulation of viral genome replication	3	8.57143	0.000851929	[ISG15, MX1, OAS1]
negative regulation of viral life cycle	3	5.35714	0.00214965	[ISG15, MX1, OAS1]
negative regulation of viral process	3	4.47761	0.0027394	[ISG15, MX1, OAS1]
oxygen transport	2	27.2727	2.74315e-05	[HBB, HBM]
positive regulation of cell killing	3	4.05405	0.00305595	[ARG1, KLRK1, SLA-5]
positive regulation of leukocyte mediated cytotoxicity	3	7.69231	0.00100037	[ARG1, KLRK1, SLA-5]
positive regulation of response to biotic stimulus	3	7.69231	0.00100037	[ARG1, DHX58, KLRK1]
regulation of cell killing	3	3.26087	0.00345501	[ARG1, KLRK1, SLA-5]
regulation of leukocyte mediated cytotoxicity	3	5.88235	0.00183088	[ARG1, KLRK1, SLA-5]
regulation of lymphocyte mediated immunity	5	3.1746	0.00012152	[ARG1, C4BPA, KLRK1, SLA-5]
regulation of response to biotic stimulus	4	4	0.000874661	[ARG1, DHX58, HERC5, KLRK1]
regulation of viral genome replication	3	4.6875	0.00279247	[ISG15, MX1, OAS1]
response to calcium ion	3	3.19149	0.00245103	[ALOX15, CALM1, DMTN]
viral genome replication	3	3.8961	0.00274605	[ISG15, MX1, OAS1]
